# Supplementary material for: Anorectal Remodeling in the Transitional Zone with Increased Expression of LGR5, SOX9, SOX2, and Keratin 13 and 5 in a Dextran Sodium Sulfate-Induced Mouse Model of Ulcerative Colitis
Source: Int J Mol Sci. 2024 Nov 26;25(23):12706. doi: 10.3390/ijms252312706 (PMC11640979; doi:10.3390/ijms252312706)
Supplement: Supplementary file 1 [file ijms-25-12706-s001.zip]

Archive with 1 entries (1 files):
- ijms-3322316-supplementary.pdf
